# Supplementary material for: Genetic Susceptibility to Gestational Diabetes Mellitus in a Chinese Population
Source: Front Endocrinol (Lausanne). 2020 Apr 22;11:247. doi: 10.3389/fendo.2020.00247 (PMC7188786; doi:10.3389/fendo.2020.00247)
Supplement: Table S1 — Initial list of variants from GWA study selected for genotyping. [file Data_Sheet_1.xls]

## Sheet: sheet 1
DATE ADDED TO CATALOG	PUBMEDID	FIRST AUTHOR	DATE	JOURNAL	LINK	STUDY	DISEASE/TRAIT	INITIAL SAMPLE SIZE	REPLICATION SAMPLE SIZE	REGION	CHR_ID	CHR_POS	REPORTED GENE(S)	MAPPED_GENE	STRONGEST SNP-RISK ALLELE	SNPS	CONTEXT	RISK ALLELE FREQUENCY	P-VALUE	PVALUE_MLOG	P-VALUE (TEXT)	OR or BETA	95% CI (TEXT)	PLATFORM [SNPS PASSING QC]	MAPPED_TRAIT	STUDY ACCESSION	GENOTYPING TECHNOLOGY
2016-01-27	25673413	Locke AE	2015-02-12	Nature	www.ncbi.nlm.nih.gov/pubmed/25673413	Genetic studies of body mass index yield new insights for obesity biology.	Body mass index	up to 104,666 European ancestry male individuals, up to 132,115 European ancestry female individuals, 370 African American male individuals, 517 African American female individuals, 512 Hispanic male individuals, 764 Hispanic female individuals	up to 48,274 European ancestry male individuals, up to 39,864 European ancestry female individuals, 2,441 African American or Afro-Caribbean male individuals, 6,314 African American or Afro-Caribbean female individuals, 919 Filipino male individuals, 828 Filipino female individuals, 205 Seychellois male individuals, 287 Seychellois female individuals, 2,964 South Asian ancestry male individuals, …	11p14.1	11	27662970	BDNF	BDNF, BDNF-AS	rs11030104-A	rs11030104	intron_variant	0.792	6e-28	27.2218	(EA)	0.041	[0.034-0.049] kg/m2 increase	Affymetrix, Illumina [2550021]	body mass index	GCST002783	Genome-wide genotyping array
2017-08-10	28443625	Justice AE	2017-04-26	Nat Commun	www.ncbi.nlm.nih.gov/pubmed/28443625	Genome-wide meta-analysis of 241,258 adults accounting for smoking behaviour identifies novel loci for obesity traits.	BMI (adjusted for smoking behaviour)	98,173 European ancestry women, 64,373 European ancestry men, 5,829 European ancestry individuals, 10,500 African American/Afro-Caribbean ancestry women, 2,706 African American/Afro-Caribbean ancestry men, 1,030 Indian Asian ancestry women, 7,648 Indian Asian ancestry men, 1,793 Filipino ancestry women, 2,944 Hispanic/Latino ancestry women, 1,764 Hispanic/Latino ancestry men	21,496 European ancestry women, 24,385 European ancestry men, 118,364 European ancestry individuals, 2,326 African American/Afro-Caribbean ancestry women, 855 African American/Afro-Caribbean ancestry men	11p14.1	11	27662970	BDNF	BDNF, BDNF-AS	rs11030104-A	rs11030104	intron_variant	0.7872	5e-11	10.301	(men)	0.0375	[0.026-0.049] kg/m2 increase	Affymetrix, Illumina, Perlegen [up to 2800000] (imputed)	smoking behavior, body mass index	GCST004495	Genome-wide genotyping array
2014-11-27	24861553	Wen W	2014-05-26	Hum Mol Genet	www.ncbi.nlm.nih.gov/pubmed/24861553	Meta-analysis of genome-wide association studies in East Asian-ancestry populations identifies four new loci for body mass index.	Body mass index	82,438 East Asian ancestry individuals, 4,301 South East Asian ancestry individuals	Up to 47,352 East Asian ancestry individuals	11p14.1	11	27662970	BDNF	BDNF, BDNF-AS	rs11030104-A	rs11030104	intron_variant	0.55	2e-20	19.699		0.0478	[0.038-0.058] unit increase	Affymetrix, Illumina [~ 2500000] (imputed)	body mass index	GCST002461	Genome-wide genotyping array
2016-09-28	26604143	Felix JF	2015-11-24	Hum Mol Genet	www.ncbi.nlm.nih.gov/pubmed/26604143	Genome-wide association analysis identifies three new susceptibility loci for childhood body mass index.	Childhood body mass index	34,744 European ancestry children	11,313 European ancestry children	11p14.1	11	27662970	NR	BDNF, BDNF-AS	rs11030104-A	rs11030104	intron_variant	NR	1e-06	6				Affymetrix, Illumina [2499691] (imputed)	body mass index	GCST003177	Genome-wide genotyping array
2009-01-15	19079260	Thorleifsson G	2008-12-14	Nat Genet	www.ncbi.nlm.nih.gov/pubmed/19079260	Genome-wide association yields new sequence variants at seven loci that associate with measures of obesity.	Body mass index	72,598 European ancestry individuals, 1,160 African American individuals	Up to 11,036 European ancestry individuals, 32,615 individuals	11p14.1	11	27561582	BDNF	BDNF-AS	rs7481311-T	rs7481311	intron_variant	0.24	8e-06	5.09691		3.15	[1.78-4.52] % SD increase	Illumina [305846]	body mass index	GCST000296	Genome-wide genotyping array
2011-07-19	21708048	Jiao H	2011-06-28	BMC Med Genomics	www.ncbi.nlm.nih.gov/pubmed/21708048	Genome wide association study identifies KCNMA1 contributing to human obesity.	Obesity	164 European ancestry morbidly obese individuals, 163 European ancestry lean individuals	4,674 European ancestry morbidly obese individuals, 5,663 European ancestry lean individuals	11p14.1	11	27541835	BDNF	BDNF-AS	rs988712-G	rs988712	intron_variant	0.75	5e-17	16.301		1.36	[1.20-1.55]	Affymetrix [406177]	obesity	GCST001130	Genome-wide genotyping array
2017-06-26	28334899	Spracklen CN	2017-02-21	Hum Mol Genet	www.ncbi.nlm.nih.gov/pubmed/28334899	Association analyses of East Asian individuals and trans-ancestry analyses with European individuals reveal new loci associated with cholesterol and triglyceride levels.	HDL cholesterol levels	34,930 East Asian ancestry individuals, 187,167 European ancestry individuals	8,741 Chinese ancestry individuals	16q12.2	16	53775335	FTO	FTO	rs1121980-A	rs1121980	intron_variant	0.447	2e-07	6.69897	(Trans-ethnic initial)	0.0196	[0.013-0.026] unit decrease (EA Beta values)	Affymetrix, Illumina [~ 1900000] (imputed)	high density lipoprotein cholesterol measurement	GCST004232	Genome-wide genotyping array
2008-06-22	18454148	Loos RJ	2008-05-04	Nat Genet	www.ncbi.nlm.nih.gov/pubmed/18454148	Common variants near MC4R are associated with fat mass, weight and risk of obesity.	Body mass index	16,876 European ancestry adult individuals	60,352 European ancestry adult individuals, 5,988 European ancestry children	16q12.2	16	53775335	FTO	FTO	rs1121980-A	rs1121980	intron_variant	NR	4e-08	7.39794		0.06	[0.04-0.08] unit increase	Affymetrix [344883]	body mass index	GCST000185	Genome-wide genotyping array
2017-05-23	25673412	Shungin D	2015-02-12	Nature	www.ncbi.nlm.nih.gov/pubmed/25673412	New genetic loci link adipose and insulin biology to body fat distribution.	Waist-hip ratio	up to 56,910 European ancestry men, up to 86,570 European ancestry women	up to 36,570 European ancestry men, 30,172 European ancestry women, 915 Filipino ancestry men, 735 Filipino ancestry women, 2,351 African American/Afro-Caribbean ancestry men, 6,258 African American/Afro-Caribbean ancestry women, 2,285 South Asian ancestry men, 506 South Asian ancestry women, 195 Seychellois ancestry men, 266 Seychellois ancestry women	16q12.2	16	53775335	FTO	FTO	rs1121980-A	rs1121980	intron_variant	0.4328	1e-17	17	(EA, women)	0.0384	[0.03-0.047] unit increase	Affymetrix, Illumina, Perlegen [up to 2542447] (imputed)	waist-hip ratio	GCST004064	Genome-wide genotyping array
2014-05-12	24097068	Willer CJ	2013-10-06	Nat Genet	www.ncbi.nlm.nih.gov/pubmed/24097068	Discovery and refinement of loci associated with lipid levels.	Triglycerides	94,595 European ancestry individuals	93,982 European ancestry individuals	16q12.2	16	53775335	FTO	FTO	rs1121980-A	rs1121980	intron_variant	0.43	3e-08	7.52288		0.021	[NR] mg/dL increase	NR [NR] (imputed)	triglyceride measurement	GCST002216	Genome-wide genotyping array
2019-11-05	30239722	Pulit SL	2018-09-14	Hum Mol Genet	www.ncbi.nlm.nih.gov/pubmed/30239722	Meta-analysis of genome-wide association studies for body fat distribution in 694,649 individuals of European ancestry.	Body mass index	434,794 European ancestry female individuals		16q12.2	16	53775335	NA	FTO	rs1121980-A	rs1121980	intron_variant	0.4378	1e-206	206		0.072	[0.069-0.075] unit increase	NR [~ 27400000] (imputed)	body mass index	GCST009003	Genome-wide genotyping array
2010-07-12	20581827	Voight BF	2010-06-27	Nat Genet	www.ncbi.nlm.nih.gov/pubmed/20581827	Twelve type 2 diabetes susceptibility loci identified through large-scale association analysis.	Type 2 diabetes	8,130 European ancestry cases, 38,987 European ancestry controls	Up to 34,412 European ancestry cases, 59,925 European ancestry controls	16q12.2	16	53811575	FTO	FTO	rs11642841-A	rs11642841	intron_variant		3e-08	7.52288		1.13	[1.08-1.18]	Affymetrix, Illumina [2426886] (imputed)	type II diabetes mellitus	GCST000712	Genome-wide genotyping array
2013-09-12	23563607	Berndt SI	2013-04-07	Nat Genet	www.ncbi.nlm.nih.gov/pubmed/23563607	Genome-wide meta-analysis identifies 11 new loci for anthropometric traits and provides insights into genetic architecture.	Obesity	93,015 European ancestry overweight individuals, 32,858 European ancestry class I obese individuals, 9,889 European ancestry class II obese individuals, 2,896 European ancestry class III obese individuals, up to 65,840 European ancestry controls	65,332 European ancestry overweight individuals, 22,373 European ancestry class I obese individuals, 5,476 European ancestry class II obese individuals, 1,162 European ancestry class III obese individuals, up to 39,294 European ancestry controls	16q12.2	16	53767042	FTO	FTO	rs1421085-C	rs1421085	intron_variant	0.41	6e-39	38.2218	(Obesity class III)	1.45	[NR]	Affymetrix, Illumina [~ 2800000] (imputed)	obesity	GCST001953	Genome-wide genotyping array
2009-03-03	19151714	Meyre D	2009-01-18	Nat Genet	www.ncbi.nlm.nih.gov/pubmed/19151714	Genome-wide association study for early-onset and morbid adult obesity identifies three new risk loci in European populations.	Obesity	695 European ancestry adult cases, 731 European ancestry adult controls, 685 European ancestry child cases, 685 European ancestry child controls	1,171 European ancestry adult cases, 1,114 European ancestry adult controls, 4,417 European ancestry adults, 896 European ancestry child cases, 1,297 European ancestry child and young adult controls, 5,291 European ancestry children	16q12.2	16	53767042	FTO	FTO	rs1421085-C	rs1421085	intron_variant	0.4	1e-28	28				Illumina [308846]	obesity	GCST000317	Genome-wide genotyping array
2013-10-24	23563609	Wheeler E	2013-04-07	Nat Genet	www.ncbi.nlm.nih.gov/pubmed/23563609	Genome-wide SNP and CNV analysis identifies common and low-frequency variants associated with severe early-onset obesity.	Obesity (early onset extreme)	1,509 European ancestry cases, 5,380 European ancestry controls	971 European ancestry cases, 1,990 European ancestry controls	16q12.2	16	53767042	FTO	FTO	rs1421085-C	rs1421085	intron_variant	0.41	3e-28	27.5229		1.44	[1.35-1.54]	Affymetrix [~ 2000000] (imputed)	obesity	GCST001957	Genome-wide genotyping array
2016-12-01	26818947	Imamura M	2016-01-28	Nat Commun	www.ncbi.nlm.nih.gov/pubmed/26818947	Genome-wide association studies in the Japanese population identify seven novel loci for type 2 diabetes.	Type 2 diabetes	15,463 Japanese ancestry cases, 26,183 Japanese ancestry controls	20,490 East Asian ancestry cases, 22,922 East Asian ancestry controls, 38,947 European ancestry cases, 121,903 European ancestry controls, 10,587 South Asian ancestry cases, 14,378 South Asian ancestry controls, 3,848 Mexican/Latino cases, 4,366 Mexican/Latino controls	16q12.2	16	53767042	FTO	FTO	rs1421085-C	rs1421085	intron_variant	NR	4e-15	14.3979	(Japanese)	1.16183	[1.1191628661761-1.20613294479771]	Illumina [7521072] (imputed)	type II diabetes mellitus	GCST003400	Genome-wide genotyping array
2016-09-28	26604143	Felix JF	2015-11-24	Hum Mol Genet	www.ncbi.nlm.nih.gov/pubmed/26604143	Genome-wide association analysis identifies three new susceptibility loci for childhood body mass index.	Childhood body mass index	34,744 European ancestry children	11,313 European ancestry children	16q12.2	16	53767042	FTO	FTO	rs1421085-C	rs1421085	intron_variant	0.41	5e-16	15.301		0.059	[0.045-0.073] unit increase	Affymetrix, Illumina [2499691] (imputed)	body mass index	GCST003177	Genome-wide genotyping array
2009-01-15	19079260	Thorleifsson G	2008-12-14	Nat Genet	www.ncbi.nlm.nih.gov/pubmed/19079260	Genome-wide association yields new sequence variants at seven loci that associate with measures of obesity.	Body mass index	72,598 European ancestry individuals, 1,160 African American individuals	Up to 11,036 European ancestry individuals, 32,615 individuals	16q12.2	16	53735765	FTO	FTO	rs6499640-A	rs6499640	intron_variant	0.41	4e-13	12.3979		5.25	[3.82-6.68] % SD increase	Illumina [305846]	body mass index	GCST000296	Genome-wide genotyping array
2017-12-11	22885922	Morris AP	2012-09-01	Nat Genet	www.ncbi.nlm.nih.gov/pubmed/22885922	Large-scale association analysis provides insights into the genetic architecture and pathophysiology of type 2 diabetes.	Type 2 diabetes	6,377 European ancestry male cases, 5,794 European ancestry female cases, 22,243 European ancestry male controls, 34,619 European ancestry female controls	12,938 European ancestry male cases, 8,553 European ancestry female cases, 904 Pakistani ancestry male cases, 274 Pakistani ancestry female cases, 30,273 European ancestry male controls, 25,374 European ancestry female controls, 2,088 Pakistani ancestry male controls, 384 Pakistani ancestry female controls	7p13	7	44205764	GCK	YKT6	rs10278336-A	rs10278336	intron_variant	0.497435	6e-06	5.22185		1.07	[1.04-1.10]	Affymetrix, Illumina [up to 2500000] (imputed)	type II diabetes mellitus	GCST005047	Genome-wide genotyping array
2010-02-28	20081858	Dupuis J	2010-01-17	Nat Genet	www.ncbi.nlm.nih.gov/pubmed/20081858	New genetic loci implicated in fasting glucose homeostasis and their impact on type 2 diabetes risk.	Fasting blood glucose	46,186 European ancestry individuals	76,558 European ancestry individuals	7p13	7	44196069	GCK	GCK	rs4607517-A	rs4607517	intron_variant	0.16	7e-92	91.1549		0.062	[0.054-0.07] mmol/L increase (replication)	Affymetrix, Illumina [~ 2500000] (imputed)	fasting blood glucose measurement	GCST000568	Genome-wide genotyping array
2018-01-25	22581228	Manning AK	2012-05-13	Nat Genet	www.ncbi.nlm.nih.gov/pubmed/22581228	A genome-wide approach accounting for body mass index identifies genetic variants influencing fasting glycemic traits and insulin resistance.	Fasting blood glucose	Up to 58,074 European ancestry individuals	Up tp 38,422 European ancestry individuals	7p13	7	44196069	GCK	GCK	rs4607517-A	rs4607517	intron_variant	0.1665	6e-52	51.2218		0.0641	[0.056-0.072] unit increase	Affymetrix, Illumina [~ 2400000] (imputed)	fasting blood glucose measurement	GCST005186	Genome-wide genotyping array
2017-10-20	28869590	Zhao W	2017-09-04	Nat Genet	www.ncbi.nlm.nih.gov/pubmed/28869590	Identification of new susceptibility loci for type 2 diabetes and shared etiological pathways with coronary heart disease.	Type 2 diabetes	6,353 South Asian ancestry cases, 7,179 South Asian ancestry controls, 3,871 European ancestry cases, 16,427 European ancestry controls, 34,840 cases, 114,981 controls	7,888 South Asian ancestry cases, 20,679 South Asian ancestry controls, 387 European ancestry cases, 2,092 European ancestry controls, 19,998 East Asian ancestry cases, 30,983 East Asian ancestry controls	7p13	7	44196069	intergenic	GCK	rs4607517-A	rs4607517	intron_variant	0.1759	6e-06	5.22185	(EA)	0.0648	[0.037-0.093] unit increase	Affymetrix, Illumina [NR] (imputed)	type II diabetes mellitus	GCST004894	Genome-wide genotyping array
2016-12-01	26818947	Imamura M	2016-01-28	Nat Commun	www.ncbi.nlm.nih.gov/pubmed/26818947	Genome-wide association studies in the Japanese population identify seven novel loci for type 2 diabetes.	Type 2 diabetes	15,463 Japanese ancestry cases, 26,183 Japanese ancestry controls	20,490 East Asian ancestry cases, 22,922 East Asian ancestry controls, 38,947 European ancestry cases, 121,903 European ancestry controls, 10,587 South Asian ancestry cases, 14,378 South Asian ancestry controls, 3,848 Mexican/Latino cases, 4,366 Mexican/Latino controls	2p23.3	2	27519736	GCKR	GCKR	rs780093-C	rs780093	intron_variant	NR	2e-06	5.69897	(Japanese)	1.07582	[1.04425991211509-1.10832920480705]	Illumina [7521072] (imputed)	type II diabetes mellitus	GCST003400	Genome-wide genotyping array
2017-09-22	28566273	Scott RA	2017-05-31	Diabetes	www.ncbi.nlm.nih.gov/pubmed/28566273	An Expanded Genome-Wide Association Study of Type 2 Diabetes in Europeans.	Type 2 diabetes	up to 26,676 European ancestry cases, up to 132,532 European ancestry controls	14,545 European ancestry cases, 38,994 European ancestry controls	1q41	1	219598379	GCKR	AL356364.1 - ZC3H11B	rs4846569-C	rs4846569	intergenic_variant	0.7057	1e-07	7		1.06383	[1.04-1.09]	Affymetrix, Illumina [at least 11579618] (imputed)	type II diabetes mellitus	GCST004773	Genome-wide genotyping array, Targeted genotyping array
2017-07-11	28406950	Kim J	2017-04-13	PLoS One	www.ncbi.nlm.nih.gov/pubmed/28406950	Interaction of iron status with single nucleotide polymorphisms on incidence of type 2 diabetes.	Type 2 diabetes	1,895 Korean ancestry cases, 6,040 Korean ancestry controls		11p15.4	11	2817183	KCNQ1	KCNQ1	rs163177-C	rs163177	intron_variant	0.43	1e-06	6		1.21		Affymetrix [352228]	type II diabetes mellitus	GCST004305	Genome-wide genotyping array
2011-08-18	21799836	Cui B	2011-07-22	PLoS One	www.ncbi.nlm.nih.gov/pubmed/21799836	A genome-wide association study confirms previously reported loci for type 2 diabetes in Han Chinese.	Type 2 diabetes	793 Han Chinese ancestry cases, 806 Han Chinese ancestry controls	4,445 Han Chinese ancestry cases, 4,458 Han Chinese ancestry controls	11p15.4	11	2822986	KCNQ1	KCNQ1	rs163182-C	rs163182	intron_variant	0.34	2e-17	16.699		1.28	[NR]	Illumina [474515]	type II diabetes mellitus	GCST001173	Genome-wide genotyping array
2017-09-20	28254843	Qi Q	2017-03-02	Diabetes	www.ncbi.nlm.nih.gov/pubmed/28254843	Genetics of Type 2 Diabetes in U.S. Hispanic/Latino Individuals: Results From the Hispanic Community Health Study/Study of Latinos (HCHS/SOL).	Type 2 diabetes	2,499 Hispanic/Latino ancestry cases, 5,247 Hispanic/Latino ancestry controls		11p15.4	11	2825839	KCNQ1	KCNQ1	rs163184-G	rs163184	intron_variant	0.41	1e-07	7		1.24	[1.14-1.34]	Illumina [NR] (imputed)	type II diabetes mellitus	GCST004758	Genome-wide genotyping array
2017-12-11	22885922	Morris AP	2012-09-01	Nat Genet	www.ncbi.nlm.nih.gov/pubmed/22885922	Large-scale association analysis provides insights into the genetic architecture and pathophysiology of type 2 diabetes.	Type 2 diabetes	6,377 European ancestry male cases, 5,794 European ancestry female cases, 22,243 European ancestry male controls, 34,619 European ancestry female controls	12,938 European ancestry male cases, 8,553 European ancestry female cases, 904 Pakistani ancestry male cases, 274 Pakistani ancestry female cases, 30,273 European ancestry male controls, 25,374 European ancestry female controls, 2,088 Pakistani ancestry male controls, 384 Pakistani ancestry female controls	11p15.4	11	2825839	KCNQ1	KCNQ1	rs163184-G	rs163184	intron_variant	0.49816	1e-11	11		1.09	[1.06-1.11]	Affymetrix, Illumina [up to 2500000] (imputed)	type II diabetes mellitus	GCST005047	Genome-wide genotyping array
2014-10-23	24509480	Mahajan A	2014-02-09	Nat Genet	www.ncbi.nlm.nih.gov/pubmed/24509480	Genome-wide trans-ancestry meta-analysis provides insight into the genetic architecture of type 2 diabetes susceptibility.	Type 2 diabetes	12,171 European ancestry cases, 56,862 European ancestry controls, 6,952 East Asian ancestry cases, 11,865 East Asian ancestry controls, 5,561 South Asian ancestry cases, 14,458 South Asian ancestry controls, 1,804 Mexican ancestry cases, 779 Mexican ancestry controls	21,491 European ancestry cases, 55,647 European ancestry controls	11p15.4	11	2825839	KCNQ1	KCNQ1	rs163184-G	rs163184	intron_variant	0.5	2e-14	13.699		1.09	[1.04-1.13]	Affymetrix, Illumina [2500000] (imputed)	type II diabetes mellitus	GCST002352	Genome-wide genotyping array
2017-10-20	28869590	Zhao W	2017-09-04	Nat Genet	www.ncbi.nlm.nih.gov/pubmed/28869590	Identification of new susceptibility loci for type 2 diabetes and shared etiological pathways with coronary heart disease.	Type 2 diabetes	6,353 South Asian ancestry cases, 7,179 South Asian ancestry controls, 3,871 European ancestry cases, 16,427 European ancestry controls, 34,840 cases, 114,981 controls	7,888 South Asian ancestry cases, 20,679 South Asian ancestry controls, 387 European ancestry cases, 2,092 European ancestry controls, 19,998 East Asian ancestry cases, 30,983 East Asian ancestry controls	11p15.4	11	2825839	intergenic	KCNQ1	rs163184-G	rs163184	intron_variant	0.493	5e-14	13.301	(EA)	0.079	[0.058-0.1] unit increase	Affymetrix, Illumina [NR] (imputed)	type II diabetes mellitus	GCST004894	Genome-wide genotyping array
2009-05-07	19401414	Takeuchi F	2009-04-29	Diabetes	www.ncbi.nlm.nih.gov/pubmed/19401414	Confirmation of multiple risk Loci and genetic impacts by a genome-wide association study of type 2 diabetes in the Japanese population.	Type 2 diabetes	519 Japanese ancestry cases, 503 Japanese ancestry controls	5,110 Japanese ancestry cases, 6,867 Japanese ancestry controls	11p15.4	11	2818521	KCNQ1	KCNQ1	rs2237892-C	rs2237892	intron_variant	0.59	1e-26	26		1.33	[1.27-1.41]	Illumina [482625]	type II diabetes mellitus	GCST000383	Genome-wide genotyping array
2009-04-03	18711367	Yasuda K	2008-08-17	Nat Genet	www.ncbi.nlm.nih.gov/pubmed/18711367	Variants in KCNQ1 are associated with susceptibility to type 2 diabetes mellitus.	Type 2 diabetes	187 Japanese ancestry cases, 1,504 Japanese ancestry controls	6,552 East Asian ancestry cases, 6,621 East Asian ancestry controls, 2,830 European ancestry cases, 3,740 European ancestry controls	11p15.4	11	2818521	KCNQ1	KCNQ1	rs2237892-C	rs2237892	intron_variant	0.61	2e-42	41.699		1.45	[1.34-1.47]	NR [82343]	type II diabetes mellitus	GCST000219	Genome-wide genotyping array
2012-11-15	22961080	Li H	2012-09-06	Diabetes	www.ncbi.nlm.nih.gov/pubmed/22961080	A genome-wide association study identifies GRK5 and RASGRP1 as type 2 diabetes loci in Chinese Hans.	Type 2 diabetes	1,839 Han Chinese ancestry cases, 1,873 Han Chinese ancestry controls	15,979 East Asian ancestry cases, 19,360 East Asian ancestry controls, 794 Malay ancestry cases, 1,240 Malay ancestry controls, 159 Filipino ancestry cases, 1,624 Filipino ancestry controls	11p15.4	11	2818521	KCNQ1	KCNQ1	rs2237892-C	rs2237892	intron_variant	0.657	1e-07	7		1.32	[1.19-1.46]	Illumina [2234194] (imputed)	type II diabetes mellitus	GCST001666	Genome-wide genotyping array
2014-03-11	23945395	Hara K	2013-08-14	Hum Mol Genet	www.ncbi.nlm.nih.gov/pubmed/23945395	Genome-wide association study identifies three novel loci for type 2 diabetes.	Type 2 diabetes	5,976 Japanese ancestry cases, 20,829 Japanese ancestry controls	24,416 East Asian ancestry cases, 13,985 East Asian ancestry controls	11p15.4	11	2818521	KCNQ1	KCNQ1	rs2237892-C	rs2237892	intron_variant	0.61	4e-29	28.3979		1.3	[1.24-1.36]	Illumina [6209637] (imputed)	type II diabetes mellitus	GCST002128	Genome-wide genotyping array
2011-06-03	21573907	Parra EJ	2011-05-15	Diabetologia	www.ncbi.nlm.nih.gov/pubmed/21573907	Genome-wide association study of type 2 diabetes in a sample from Mexico City and a meta-analysis of a Mexican-American sample from Starr County, Texas.	Type 2 diabetes	1,804 Hispanic cases, 780 Hispanic controls	European ancestry individuals	11p15.4	11	2818521	KCNQ1	KCNQ1	rs2237892-C	rs2237892	intron_variant	NR	4e-06	5.39794		1.2	[1.11-1.29]	Affymetrix [315658]	type II diabetes mellitus	GCST001070	Genome-wide genotyping array
2010-03-17	20174558	Tsai FJ	2010-02-19	PLoS Genet	www.ncbi.nlm.nih.gov/pubmed/20174558	A genome-wide association study identifies susceptibility variants for type 2 diabetes in Han Chinese.	Type 2 diabetes	995 Han Chinese ancestry cases, 894 Han Chinese ancestry controls	1,803 Han Chinese ancestry cases, 1,473 Han Chinese ancestry controls	11p15.4	11	2835964	KCNQ1	KCNQ1	rs2237895-C	rs2237895	intron_variant	0.33	1e-09	9		1.29	[1.19-1.40]	Illumina [516737]	type II diabetes mellitus	GCST000601	Genome-wide genotyping array
2016-12-01	26818947	Imamura M	2016-01-28	Nat Commun	www.ncbi.nlm.nih.gov/pubmed/26818947	Genome-wide association studies in the Japanese population identify seven novel loci for type 2 diabetes.	Type 2 diabetes	15,463 Japanese ancestry cases, 26,183 Japanese ancestry controls	20,490 East Asian ancestry cases, 22,922 East Asian ancestry controls, 38,947 European ancestry cases, 121,903 European ancestry controls, 10,587 South Asian ancestry cases, 14,378 South Asian ancestry controls, 3,848 Mexican/Latino cases, 4,366 Mexican/Latino controls	11p15.4	11	2837210	KCNQ1	KCNQ1	rs2237896-G	rs2237896	intron_variant	NR	3e-70	69.5229	(Japanese)	1.32546	[1.28479-1.36741]	Illumina [7521072] (imputed)	type II diabetes mellitus	GCST003400	Genome-wide genotyping array
2014-08-02	24390345	Williams AL	2013-12-25	Nature	www.ncbi.nlm.nih.gov/pubmed/24390345	Sequence variants in SLC16A11 are a common risk factor for type 2 diabetes in Mexico.	Type 2 diabetes	3,848 Mexican and other Latin American ancestry cases, 4,366 Mexican and other Latin American ancestry controls	896 Mexican American cases, 832 Mexican American controls, 2,768 East Asian ancestry cases, 2,880 East Asian ancestry controls, 1,082 South Asian ancestry cases, 1,105 South Asian ancestry controls, 1,874 European ancestry cases, 1,333 European ancestry controls, 2,127 African American cases, 2,103 African American controls, 698 Native Hawaiian ancestry cases, 579 Native Hawaiian ancestry control…	11p15.4	11	2837316	KCNQ1	KCNQ1	rs2237897-C	rs2237897	intron_variant	NR	9e-15	14.0458		1.31	[1.22-1.41]	Illumina [9200000] (imputed)	type II diabetes mellitus	GCST002317	Genome-wide genotyping array
2009-04-10	18711366	Unoki H	2008-08-17	Nat Genet	www.ncbi.nlm.nih.gov/pubmed/18711366	SNPs in KCNQ1 are associated with susceptibility to type 2 diabetes in East Asian and European populations.	Type 2 diabetes	194 Japanese ancestry cases, 1,558 Japanese ancestry controls	5,324 East Asian ancestry cases, 7,037 East Asian ancestry controls, 4,085 European ancestry cases, 5,302 European ancestry controls	11p15.4	11	2837316	KCNQ1	KCNQ1	rs2237897-C	rs2237897	intron_variant	0.34	1e-16	16		1.33	[1.24-1.41]	Affymetrix [207097]	type II diabetes mellitus	GCST000221	Genome-wide genotyping array
2015-06-02	25102180	Ng MC	2014-08-07	PLoS Genet	www.ncbi.nlm.nih.gov/pubmed/25102180	Meta-analysis of genome-wide association studies in African Americans provides insights into the genetic architecture of type 2 diabetes.	Type 2 diabetes	8,284 African American cases, 15,543 African American controls	6,061 African American cases, 5,483 African American controls, 8,130 European ancestry cases, 38,987 European ancestry controls	11p15.5	11	2684113	KCNQ1	KCNQ1OT1, KCNQ1	rs231356-T	rs231356	non_coding_transcript_exon_variant	0.27	4e-08	7.39794		1.09	[1.06-1.13]	Affymetrix, Illumina [2579389] (imputed)	type II diabetes mellitus	GCST002560	Genome-wide genotyping array
2010-07-12	20581827	Voight BF	2010-06-27	Nat Genet	www.ncbi.nlm.nih.gov/pubmed/20581827	Twelve type 2 diabetes susceptibility loci identified through large-scale association analysis.	Type 2 diabetes	8,130 European ancestry cases, 38,987 European ancestry controls	Up to 34,412 European ancestry cases, 59,925 European ancestry controls	11p15.5	11	2670241	KCNQ1	KCNQ1, KCNQ1OT1	rs231362-G	rs231362	non_coding_transcript_exon_variant		3e-13	12.5229		1.08	[1.06-1.10]	Affymetrix, Illumina [2426886] (imputed)	type II diabetes mellitus	GCST000712	Genome-wide genotyping array
2017-10-20	28869590	Zhao W	2017-09-04	Nat Genet	www.ncbi.nlm.nih.gov/pubmed/28869590	Identification of new susceptibility loci for type 2 diabetes and shared etiological pathways with coronary heart disease.	Type 2 diabetes	6,353 South Asian ancestry cases, 7,179 South Asian ancestry controls, 3,871 European ancestry cases, 16,427 European ancestry controls, 34,840 cases, 114,981 controls	7,888 South Asian ancestry cases, 20,679 South Asian ancestry controls, 387 European ancestry cases, 2,092 European ancestry controls, 19,998 East Asian ancestry cases, 30,983 East Asian ancestry controls	11p15.5	11	2670241	KCNQ1	KCNQ1, KCNQ1OT1	rs231362-G	rs231362	non_coding_transcript_exon_variant	0.498	4e-09	8.39794	(EA)	0.0679	[0.045-0.09] unit increase	Affymetrix, Illumina [NR] (imputed)	type II diabetes mellitus	GCST004894	Genome-wide genotyping array
2017-09-20	28254843	Qi Q	2017-03-02	Diabetes	www.ncbi.nlm.nih.gov/pubmed/28254843	Genetics of Type 2 Diabetes in U.S. Hispanic/Latino Individuals: Results From the Hispanic Community Health Study/Study of Latinos (HCHS/SOL).	Type 2 diabetes	2,499 Hispanic/Latino ancestry cases, 5,247 Hispanic/Latino ancestry controls		11p15.4, 11p15.5	11;11;11;11	2837210;2825839;2397200;2932452	KCNQ1	KCNQ1; KCNQ1; CD81; PHLDA2 - NAP1L4	rs3888647-G	rs3888647	intron_variant; intron_variant; 3_prime_UTR_variant; intergenic_variant	NR	1e-14	14		0.61		Illumina [NR] (imputed)	type II diabetes mellitus	GCST004758	Genome-wide genotyping array
2014-05-01	24101674	Hanson RL	2013-10-07	Diabetes	www.ncbi.nlm.nih.gov/pubmed/24101674	A genome-wide association study in American Indians implicates DNER as a susceptibility locus for type 2 diabetes.	Type 2 diabetes	278 American Indian ancestry young-onset cases, 129 American Indian ancestry cases, 424 American Indian ancestry controls from 514 sibships	1,273 American Indian ancestry cases, 1,635 American Indian ancestry controls, 793 cases, 3,133 controls	11p15.4	11	2810311	KCNQ1	KCNQ1	rs8181588-A	rs8181588	intron_variant	0.48	5e-09	8.30103		1.3	[NR]	Affymetrix [453654]	type II diabetes mellitus	GCST002224	Genome-wide genotyping array
2013-09-12	23563607	Berndt SI	2013-04-07	Nat Genet	www.ncbi.nlm.nih.gov/pubmed/23563607	Genome-wide meta-analysis identifies 11 new loci for anthropometric traits and provides insights into genetic architecture.	Obesity	93,015 European ancestry overweight individuals, 32,858 European ancestry class I obese individuals, 9,889 European ancestry class II obese individuals, 2,896 European ancestry class III obese individuals, up to 65,840 European ancestry controls	65,332 European ancestry overweight individuals, 22,373 European ancestry class I obese individuals, 5,476 European ancestry class II obese individuals, 1,162 European ancestry class III obese individuals, up to 39,294 European ancestry controls	18q21.32	18	60184530	MC4R	RNU4-17P - AC090771.1	rs10871777-G	rs10871777	intergenic_variant	0.24	2e-27	26.699	(Overweight)	1.1	[NR]	Affymetrix, Illumina [~ 2800000] (imputed)	obesity	GCST001953	Genome-wide genotyping array
2017-12-11	22885922	Morris AP	2012-09-01	Nat Genet	www.ncbi.nlm.nih.gov/pubmed/22885922	Large-scale association analysis provides insights into the genetic architecture and pathophysiology of type 2 diabetes.	Type 2 diabetes	6,377 European ancestry male cases, 5,794 European ancestry female cases, 22,243 European ancestry male controls, 34,619 European ancestry female controls	12,938 European ancestry male cases, 8,553 European ancestry female cases, 904 Pakistani ancestry male cases, 274 Pakistani ancestry female cases, 30,273 European ancestry male controls, 25,374 European ancestry female controls, 2,088 Pakistani ancestry male controls, 384 Pakistani ancestry female controls	18q21.32	18	60217517	MC4R	AC090771.1 - AC090621.1	rs12970134-A	rs12970134	intergenic_variant	0.270057	1e-08	8		1.08	[1.05-1.11]	Affymetrix, Illumina [up to 2500000] (imputed)	type II diabetes mellitus	GCST005047	Genome-wide genotyping array
2009-01-15	19079260	Thorleifsson G	2008-12-14	Nat Genet	www.ncbi.nlm.nih.gov/pubmed/19079260	Genome-wide association yields new sequence variants at seven loci that associate with measures of obesity.	Body mass index	72,598 European ancestry individuals, 1,160 African American individuals	Up to 11,036 European ancestry individuals, 32,615 individuals	18q21.32	18	60217517	MC4R	AC090771.1 - AC090621.1	rs12970134-A	rs12970134	intergenic_variant	0.3	1e-12	12		4.38	[3.16-5.60] % SD increase	Illumina [305846]	body mass index	GCST000296	Genome-wide genotyping array
2014-10-23	24509480	Mahajan A	2014-02-09	Nat Genet	www.ncbi.nlm.nih.gov/pubmed/24509480	Genome-wide trans-ancestry meta-analysis provides insight into the genetic architecture of type 2 diabetes susceptibility.	Type 2 diabetes	12,171 European ancestry cases, 56,862 European ancestry controls, 6,952 East Asian ancestry cases, 11,865 East Asian ancestry controls, 5,561 South Asian ancestry cases, 14,458 South Asian ancestry controls, 1,804 Mexican ancestry cases, 779 Mexican ancestry controls	21,491 European ancestry cases, 55,647 European ancestry controls	18q21.32	18	60217517	MC4R	AC090771.1 - AC090621.1	rs12970134-A	rs12970134	intergenic_variant	0.27	3e-08	7.52288		1.08	[1.03-1.12]	Affymetrix, Illumina [2500000] (imputed)	type II diabetes mellitus	GCST002352	Genome-wide genotyping array
2017-10-20	28869590	Zhao W	2017-09-04	Nat Genet	www.ncbi.nlm.nih.gov/pubmed/28869590	Identification of new susceptibility loci for type 2 diabetes and shared etiological pathways with coronary heart disease.	Type 2 diabetes	6,353 South Asian ancestry cases, 7,179 South Asian ancestry controls, 3,871 European ancestry cases, 16,427 European ancestry controls, 34,840 cases, 114,981 controls	7,888 South Asian ancestry cases, 20,679 South Asian ancestry controls, 387 European ancestry cases, 2,092 European ancestry controls, 19,998 East Asian ancestry cases, 30,983 East Asian ancestry controls	18q21.32	18	60217517	MC4R	AC090771.1 - AC090621.1	rs12970134-A	rs12970134	intergenic_variant	0.2674	3e-12	11.5229		0.062	[0.044-0.08] unit increase	Affymetrix, Illumina [NR] (imputed)	type II diabetes mellitus	GCST004894	Genome-wide genotyping array
2013-10-24	23563609	Wheeler E	2013-04-07	Nat Genet	www.ncbi.nlm.nih.gov/pubmed/23563609	Genome-wide SNP and CNV analysis identifies common and low-frequency variants associated with severe early-onset obesity.	Obesity (early onset extreme)	1,509 European ancestry cases, 5,380 European ancestry controls	971 European ancestry cases, 1,990 European ancestry controls	18q21.32	18	60185354	MC4R	RNU4-17P - AC090771.1	rs476828-C	rs476828	intergenic_variant	0.24	9e-14	13.0458		1.33	[1.23-1.43]	Affymetrix [~ 2000000] (imputed)	obesity	GCST001957	Genome-wide genotyping array
2013-09-12	23563607	Berndt SI	2013-04-07	Nat Genet	www.ncbi.nlm.nih.gov/pubmed/23563607	Genome-wide meta-analysis identifies 11 new loci for anthropometric traits and provides insights into genetic architecture.	Obesity	93,015 European ancestry overweight individuals, 32,858 European ancestry class I obese individuals, 9,889 European ancestry class II obese individuals, 2,896 European ancestry class III obese individuals, up to 65,840 European ancestry controls	65,332 European ancestry overweight individuals, 22,373 European ancestry class I obese individuals, 5,476 European ancestry class II obese individuals, 1,162 European ancestry class III obese individuals, up to 39,294 European ancestry controls	18q21.32	18	60183189	MC4R	RNU4-17P - AC090771.1	rs538656-T	rs538656	intergenic_variant	0.24	2e-36	35.699	(Obesity class I)	1.15	[NR]	Affymetrix, Illumina [~ 2800000] (imputed)	obesity	GCST001953	Genome-wide genotyping array
2013-08-28	23818313	Kim HJ	2012-11-06	Obesity (Silver Spring)	www.ncbi.nlm.nih.gov/pubmed/23818313	Combined linkage and association analyses identify a novel locus for obesity near PROX1 in Asians.	Obesity	756 Mongolian ancestry individuals from 55 families	1,301 Korean ancestry individuals	1q32.3	1	213737151	PROX1	AC096639.1	rs1704198-A	rs1704198	intron_variant	0.19	4e-07	6.39794	(WC)			Illumina [567072]	obesity	GCST001732	Genome-wide genotyping array
2017-12-11	22885922	Morris AP	2012-09-01	Nat Genet	www.ncbi.nlm.nih.gov/pubmed/22885922	Large-scale association analysis provides insights into the genetic architecture and pathophysiology of type 2 diabetes.	Type 2 diabetes	6,377 European ancestry male cases, 5,794 European ancestry female cases, 22,243 European ancestry male controls, 34,619 European ancestry female controls	12,938 European ancestry male cases, 8,553 European ancestry female cases, 904 Pakistani ancestry male cases, 274 Pakistani ancestry female cases, 30,273 European ancestry male controls, 25,374 European ancestry female controls, 2,088 Pakistani ancestry male controls, 384 Pakistani ancestry female controls	1q32.3	1	213981376	PROX1	PROX1-AS1	rs2075423-G	rs2075423	non_coding_transcript_exon_variant	0.622753	8e-09	8.09691		1.07	[1.05-1.10]	Affymetrix, Illumina [up to 2500000] (imputed)	type II diabetes mellitus	GCST005047	Genome-wide genotyping array
2014-10-23	24509480	Mahajan A	2014-02-09	Nat Genet	www.ncbi.nlm.nih.gov/pubmed/24509480	Genome-wide trans-ancestry meta-analysis provides insight into the genetic architecture of type 2 diabetes susceptibility.	Type 2 diabetes	12,171 European ancestry cases, 56,862 European ancestry controls, 6,952 East Asian ancestry cases, 11,865 East Asian ancestry controls, 5,561 South Asian ancestry cases, 14,458 South Asian ancestry controls, 1,804 Mexican ancestry cases, 779 Mexican ancestry controls	21,491 European ancestry cases, 55,647 European ancestry controls	1q32.3	1	213981376	PROX1	PROX1-AS1	rs2075423-G	rs2075423	non_coding_transcript_exon_variant	0.66	2e-06	5.69897		1.08	[1.04-1.12]	Affymetrix, Illumina [2500000] (imputed)	type II diabetes mellitus	GCST002352	Genome-wide genotyping array
2017-06-02	28060188	Hamet P	2017-01-16	J Hypertens	www.ncbi.nlm.nih.gov/pubmed/28060188	PROX1 gene CC genotype as a major determinant of early onset of type 2 diabetes in slavic study participants from Action in Diabetes and Vascular Disease: Preterax and Diamicron MR Controlled Evaluation study.	Type 2 diabetes (age of onset)	2,307 Celtic ancestry individuals, 1,102 Slavic ancestry individuals		1q32.3	1	213951127	PROX1-AS1, LINC00538, PROX1	PROX1-AS1	rs340841-T	rs340841	intron_variant	NR	9e-06	5.04576	(Slavic)			Affymetrix [5045527] (imputed)	type II diabetes mellitus	GCST004125	Genome-wide genotyping array
2018-03-29	29358691	Bonas-Guarch S	2018-01-22	Nat Commun	www.ncbi.nlm.nih.gov/pubmed/29358691	Re-analysis of public genetic data reveals a rare X-chromosomal variant associated with type 2 diabetes.	Type 2 diabetes	19,693 European ancestry cases, 107,308 European ancestry controls, 6,952 East Asian ancestry cases, 11,865 East Asian ancestry controls, 5,561 South Asian ancestry cases, 14,458 South Asian ancestry controls, 1,804 Mexican ancestry cases, 779 Mexican ancestry controls		1q32.3	1	213985913	PROX1	PROX1, PROX1-AS1, AC011700.1	rs340874-C	rs340874	non_coding_transcript_exon_variant	NR	1e-07	7		1.08696		Affymetrix, Illumina [1918233] (imputed)	type II diabetes mellitus	GCST005414	Genome-wide genotyping array
2010-02-28	20081858	Dupuis J	2010-01-17	Nat Genet	www.ncbi.nlm.nih.gov/pubmed/20081858	New genetic loci implicated in fasting glucose homeostasis and their impact on type 2 diabetes risk.	Fasting blood glucose	46,186 European ancestry individuals	76,558 European ancestry individuals	1q32.3	1	213985913	PROX1	PROX1, PROX1-AS1, AC011700.1	rs340874-C	rs340874	non_coding_transcript_exon_variant	0.52	7e-12	11.1549		0.013	[0.0071-0.0189] mmol/L increase (replication)	Affymetrix, Illumina [~ 2500000] (imputed)	fasting blood glucose measurement	GCST000568	Genome-wide genotyping array
2017-10-20	28869590	Zhao W	2017-09-04	Nat Genet	www.ncbi.nlm.nih.gov/pubmed/28869590	Identification of new susceptibility loci for type 2 diabetes and shared etiological pathways with coronary heart disease.	Type 2 diabetes	6,353 South Asian ancestry cases, 7,179 South Asian ancestry controls, 3,871 European ancestry cases, 16,427 European ancestry controls, 34,840 cases, 114,981 controls	7,888 South Asian ancestry cases, 20,679 South Asian ancestry controls, 387 European ancestry cases, 2,092 European ancestry controls, 19,998 East Asian ancestry cases, 30,983 East Asian ancestry controls	1q32.3	1	213985913	PROX1-AS1	PROX1, PROX1-AS1, AC011700.1	rs340874-C	rs340874	non_coding_transcript_exon_variant	0.5308	6e-10	9.22185		0.049	[0.033-0.065] unit increase	Affymetrix, Illumina [NR] (imputed)	type II diabetes mellitus	GCST004894	Genome-wide genotyping array
2017-12-11	22885922	Morris AP	2012-09-01	Nat Genet	www.ncbi.nlm.nih.gov/pubmed/22885922	Large-scale association analysis provides insights into the genetic architecture and pathophysiology of type 2 diabetes.	Type 2 diabetes	6,377 European ancestry male cases, 5,794 European ancestry female cases, 22,243 European ancestry male controls, 34,619 European ancestry female controls	12,938 European ancestry male cases, 8,553 European ancestry female cases, 904 Pakistani ancestry male cases, 274 Pakistani ancestry female cases, 30,273 European ancestry male controls, 25,374 European ancestry female controls, 2,088 Pakistani ancestry male controls, 384 Pakistani ancestry female controls	3p24.3	3	23413299	UBE2E2	UBE2E2	rs1496653-A	rs1496653	intron_variant	0.750927	4e-09	8.39794		1.09	[1.06-1.12]	Affymetrix, Illumina [up to 2500000] (imputed)	type II diabetes mellitus	GCST005047	Genome-wide genotyping array
2014-03-11	23945395	Hara K	2013-08-14	Hum Mol Genet	www.ncbi.nlm.nih.gov/pubmed/23945395	Genome-wide association study identifies three novel loci for type 2 diabetes.	Type 2 diabetes	5,976 Japanese ancestry cases, 20,829 Japanese ancestry controls	24,416 East Asian ancestry cases, 13,985 East Asian ancestry controls	3p24.3	3	23156993	UBE2E2	RPL24P7 - UBE2E2-AS1	rs6780569-G	rs6780569	intergenic_variant	0.83	4e-07	6.39794		1.17	[1.10-1.24]	Illumina [6209637] (imputed)	type II diabetes mellitus	GCST002128	Genome-wide genotyping array
2014-10-23	24509480	Mahajan A	2014-02-09	Nat Genet	www.ncbi.nlm.nih.gov/pubmed/24509480	Genome-wide trans-ancestry meta-analysis provides insight into the genetic architecture of type 2 diabetes susceptibility.	Type 2 diabetes	12,171 European ancestry cases, 56,862 European ancestry controls, 6,952 East Asian ancestry cases, 11,865 East Asian ancestry controls, 5,561 South Asian ancestry cases, 14,458 South Asian ancestry controls, 1,804 Mexican ancestry cases, 779 Mexican ancestry controls	21,491 European ancestry cases, 55,647 European ancestry controls	3p24.3	3	23294959	UBE2E2	UBE2E2	rs7612463-C	rs7612463	intron_variant	0.87	7e-09	8.1549		1.1	[1.04-1.16]	Affymetrix, Illumina [2500000] (imputed)	type II diabetes mellitus	GCST002352	Genome-wide genotyping array
